# Supplementary material for: Characterization of the Flavor Profiles of Fresh and Hot-Air-Dried Ginger (Zingiber officinale Roscoe) by Molecular Sensory Science
Source: Foods. 2026 Jul 3;15(13):2377. doi: 10.3390/foods15132377 (PMC13362381; doi:10.3390/foods15132377)
Supplement: Supplementary file 1 [file foods-15-02377-s001.zip]

Archive with 1 entries (1 files):
- foods-4369005-supplementary.pdf
